# Supplementary material for: The Clinical Significance of Glycoprotein Phospholipase D Levels in Distinguishing Early Stage Latent Autoimmune Diabetes in Adults and Type 2 Diabetes
Source: PLoS One. 2016 Jun 28;11(6):e0156959. doi: 10.1371/journal.pone.0156959 (PMC4925120; doi:10.1371/journal.pone.0156959)
Supplement: S1 Table — Biochemical indexes such as GPLD1, GADA, fasting C-peptide levels, non-fasting C-peptide levels, fasting plasma glucose levels, non-fasting plasma glucose levels, and HbA1c were determined in each patient. (XLS) [file pone.0156959.s001.xls]

## Sheet: 糖蛋白磷脂酶D
LADA	GPLD1（ug/ml）ELISA	GPLD1 （WB）sample/control	age（years）	Sex (male/female)	Diabetes duration (months)	HbA1c (%)	Glucose, fasting (mmol/l)	Glucose, non-fasting (mmol/l)	C-peptide, fasting (ng/ml)	C-peptide, non-fasting (ng/ml)	GADA
1	219.23	0.72	49	male	4	8.52	8.65	15.79	0.76	0.87	0.06
1	203.86	0.68	49	male	5	8.25	9.76	15.55	0.72	1.26	0.65
1	182.04	1.15	49	male	6	6.43	7.22	13.02	0.74	1.56	0.06
1	272.02	1.23	49	female	5	7.99	7.32	14.48	0.7	1.37	0.56
1	214.07	0.7	49	female	3	8.29	9.45	16.34	0.71	1.25	0.55
1	193.45	0.64	49	female	3	6.59	7.15	12.77	0.7	1.33	0.09
1	188.65	0.67	48	male	5	8.53	9.45	16.76	0.77	0.97	0.54
1	279.07	1.03	48	female	3	7.84	7.32	14.05	0.75	1.65	0.07
1	160.03	1.16	48	female	5	7.81	7.38	14.37	0.73	1.31	0.05
1	192.47	0.64	46	male	5	7.85	7.72	14.04	0.69	1.58	0.49
1	222.32	0.73	46	female	3	8.21	11.23	15.88	0.63	1.23	0.49
1	165.86	1.26	46	female	5	8.02	9.14	15.37	0.68	1.64	0.58
1	282.01	1.3	45	male	4	8.71	10.02	17.17	0.74	1	0.64
1	198.32	0.66	45	male	6	7.72	7.54	14.44	0.72	0.89	0.42
1	188.17	0.62	45	male	3	7.5	6.78	14.55	0.79	1.63	0.02
1	233.58	0.75	45	female	6	10.07	13.84	18.96	0.38	1.52	0.49
1	181.03	1.15	45	female	6	10.05	13.16	18.91	0.37	1.55	0.05
1	180.62	0.64	45	female	6	10.02	12.92	18.71	0.37	1.5	0.05
1	213.09	0.75	44	male	5	8.8	9.85	16.93	0.52	0.9	0.07
1	227.06	0.9	44	female	6	7.18	8.69	15.52	0.8	1.62	0.64
1	198.2	0.69	44	female	3	7.96	8.47	15.02	0.78	1.67	0.64
1	271.13	0.95	43	male	6	8.41	9.17	15.27	0.56	1.72	0.07
1	262.3	1.09	43	male	3	8.45	10.77	15.43	0.66	1.42	0.55
1	275.19	1	43	female	4	7.35	8.37	14.41	0.73	1.25	0.64
1	206.47	0.73	43	female	3	8.24	7.51	15.73	0.78	1.29	0.04
1	199.16	0.66	43	female	6	6.74	7.18	13.05	0.77	0.95	0.48
1	192.03	0.71	43	female	3	6.72	8.13	13.89	0.72	1.42	0.45
1	280.03	1.06	42	male	4	8.29	9.22	15.47	0.65	1.14	0.38
1	221.98	0.73	42	male	5	8.77	7.71	17.6	0.77	0.93	0.65
1	191.98	0.64	42	male	6	7.63	7.84	13.91	0.76	1.17	0.69
1	172.25	1.21	42	male	6	8.04	7.58	15.07	0.79	0.92	0.61
1	164.27	1.25	42	male	6	8.02	7.06	15.01	0.79	0.9	0.57
1	161.51	1.27	42	male	4	8.17	9.42	16.52	0.69	1.14	0.08
1	209.07	0.69	42	female	5	7.56	8.36	14.07	0.75	1	0.03
1	177.7	0.66	42	female	3	8.45	8.73	16.87	0.75	1.43	0.49
1	164.45	0.62	42	female	6	6.66	6.94	13.11	0.77	0.94	0.06
1	275.15	0.99	41	male	6	9.2	10.95	17.76	0.56	1.39	0.28
1	263.97	1	41	male	3	8.16	9.72	14.71	0.71	1.16	0.39
1	262.03	0.84	41	male	4	8.09	7.16	16.48	0.79	1.05	0.06
1	256.26	0.93	41	male	6	7	8.38	13.91	0.79	1.64	0.57
1	254.71	0.77	41	male	6	8.69	11	16.5	0.47	1.29	0.64
1	247.07	0.76	41	male	5	8.84	9.03	17.15	0.64	1.05	0.68
1	191.92	1.05	41	male	4	7.96	8.09	15.05	0.69	1.05	0.03
1	270.54	0.94	41	female	4	8.34	8.4	15.69	0.65	1.24	0.29
1	247.44	0.97	41	female	5	8.11	8.68	14.41	0.73	1.16	0.61
1	225.95	0.74	41	female	4	8.09	9.05	16.1	0.71	1.14	0.43
1	199.4	0.73	41	female	4	8.19	10.84	15.23	0.63	1.1	0.02
1	179.71	1.17	41	female	3	8.16	9.18	14.53	0.68	1.14	0.09
1	278.11	1.28	40	male	5	7.61	7.01	14.8	0.76	1.36	0.07
1	246.94	0.68	40	male	3	7.54	7.06	14.61	0.78	1.72	0.45
1	225.77	0.74	40	male	5	7.57	6.87	15.05	0.75	0.98	0.26
1	221.76	0.78	40	male	3	7.67	8.12	15.78	0.73	1.73	0.72
1	208.55	0.69	40	male	5	8.9	8.64	17.71	0.78	1.01	0.65
1	160.19	1.29	40	male	4	8.39	10.23	16.5	0.7	1.24	0.67
1	221.54	0.73	40	female	6	8.18	8.52	16.24	0.73	1	0.65
1	191.86	0.64	40	female	5	8.23	8.59	17.06	0.75	1.32	0.09
1	187.61	0.87	40	female	5	7.66	7.95	15.93	0.77	1.03	0.43
1	255.27	0.78	39	male	6	6.87	8.49	13.85	0.77	1.53	0.71
1	254.63	0.77	39	male	5	8.73	7.17	17.49	0.77	0.91	0.08
1	214.08	0.7	39	male	4	8.32	7.7	15.43	0.7	1.2	0.07
1	186.67	0.62	39	male	5	8.09	8.44	14.29	0.68	1.12	0.35
1	178.75	1.17	39	male	6	8.46	9.07	15.41	0.68	0.99	0.06
1	176.69	1.19	39	male	4	8.21	9.86	15.86	0.7	1.2	0.36
1	246.89	0.76	39	female	3	8.25	7.26	15.37	0.74	1.37	0.01
1	215.07	0.71	39	female	3	7.78	7.22	13.59	0.76	1.61	0.04
1	199.95	0.71	39	female	3	8.31	7.72	15.59	0.79	1.39	0.03
1	275.13	1	38	male	5	8.72	7.52	15.84	0.62	1.03	0.07
1	246.69	0.76	38	male	5	8.28	10.47	16.06	0.5	1.67	0.42
1	218.3	0.71	38	male	5	8.22	11.21	15.64	0.49	1.62	0.03
1	178.27	0.64	38	male	5	9.13	11.67	17.27	0.62	1.4	0.73
1	175.72	1.18	38	male	6	8.64	11.36	16.19	0.55	1.58	0.07
1	282.62	1.1	38	female	5	6.96	7.02	13.55	0.79	1.46	0.55
1	219.2	0.72	38	female	5	7.88	8.17	14.31	0.76	1.17	0.07
1	202.93	0.68	38	female	5	6.78	7	13.52	0.79	1.46	0.37
1	186.15	0.62	38	female	5	7.9	8.21	14.55	0.78	1.21	0.62
1	266.91	0.89	37	male	5	8.19	8.35	16.84	0.79	1.28	0.06
1	225.28	0.73	37	male	4	8.23	8.31	17.53	0.77	1.14	0.07
1	198.06	0.65	37	male	4	8.48	9.25	16.76	0.68	1.34	0.61
1	258.88	0.81	37	female	5	7.89	8.16	14.3	0.65	1.62	0.54
1	233.14	0.75	37	female	6	7.66	8.7	14.19	0.67	1.4	0.06
1	205.5	0.68	37	female	6	8.77	9.34	17.68	0.67	0.99	0.02
1	204.97	0.68	37	female	3	6.55	6.71	12.61	0.7	1.27	0.05
1	191.02	0.63	37	female	5	7.97	8.84	15.59	0.67	1.45	0.43
1	178.04	1.17	37	female	5	8.52	10.76	16.67	0.68	1.3	0.73
1	266.8	0.88	36	male	5	7.79	8.55	16.14	0.68	1.51	0.65
1	266.68	0.86	36	male	5	7.45	6.63	14.41	0.76	0.95	0.05
1	207.52	0.73	36	male	5	8.41	9.49	17.23	0.75	0.96	0.48
1	189.97	0.63	36	male	5	8.66	8.14	16.06	0.67	0.97	0.1
1	185.99	0.61	36	male	5	8.39	9.87	16.73	0.73	0.92	0.11
1	175.26	0.61	36	male	6	8.58	9.25	15.55	0.73	1.01	0.68
1	171.42	0.68	36	male	6	7.59	7.68	14.07	0.7	1.22	0.23
1	258.7	0.81	36	female	6	8.15	8.61	16.22	0.75	0.97	0.63
1	189.82	0.69	36	female	6	7.76	8.96	15.19	0.7	1.21	0.72
1	274.11	1.16	35	male	6	8.77	12.45	17.34	0.46	1.53	0.45
1	261.97	0.83	35	male	5	8.39	8.27	15.6	0.78	0.87	0.43
1	254.55	1.22	35	male	5	8.42	9.64	15.45	0.65	1.19	0.14
1	229.83	0.82	35	male	6	7.07	7.5	14.38	0.79	1.6	0.48
1	229.37	0.74	35	male	3	8.31	10.65	15.82	0.69	1.27	0.48
1	214.51	0.71	35	male	4	8.07	7.06	16.28	0.75	0.99	0.01
1	203.24	0.68	35	male	6	8.6	11.14	16.09	0.55	1.59	0.02
1	189.76	0.63	35	male	6	9.39	11.72	18.46	0.45	1.45	0.03
1	173.69	1.22	35	male	5	8.36	9.67	18.15	0.76	1.42	0.73
1	161.97	0.63	35	male	4	8.37	10.25	16.13	0.72	1.49	0.21
1	278.05	1.02	35	female	6	9.54	12.31	18.92	0.47	1.68	0.43
1	265.69	0.61	35	female	6	7.6	8.54	13.97	0.64	1.36	0
1	258.66	1.01	35	female	3	8.43	8.69	16.68	0.77	1.5	0.07
1	238.96	0.75	35	female	3	7.41	6.79	14.09	0.74	1.07	0.05
1	230.8	0.74	35	female	5	8.13	8.48	15.63	0.72	1.47	0.68
1	219.28	0.72	35	female	3	8.15	8.42	15.2	0.69	1.15	0.13
1	208.67	0.69	35	female	6	6.99	7.48	14.26	0.74	1.56	0.09
1	205.04	0.68	35	female	5	7.6	8.5	14.29	0.74	1.03	0.07
1	185.91	0.65	35	female	3	8.44	9.25	15.68	0.68	1.2	0.06
1	170.43	1.2	35	female	5	8.37	8.23	15.52	0.73	0.83	0.39
1	162.94	1.28	35	female	3	8.13	8.08	15.08	0.72	1.11	0.04
1	234.56	0.85	34	male	6	8.59	9.51	15.45	0.6	1.69	0.39
1	224.19	0.81	34	male	6	9.52	11.65	18.9	0.46	1.61	0.06
1	217.32	0.71	34	male	4	8.25	9.29	15.04	0.64	1.38	0.03
1	207.18	0.69	34	male	4	9.81	12.02	18.65	0.44	1.06	0.58
1	195.14	0.65	34	male	6	6.85	8.26	14.28	0.79	1.02	0.65
1	170.01	1.2	34	male	6	9.56	12.4	18.58	0.44	0.93	0.09
1	273.79	0.98	34	female	6	9.62	12.56	18.68	0.45	1.05	0.12
1	258.54	0.8	34	female	6	7.78	9.82	15.28	0.66	1.5	0.71
1	258.48	0.8	34	female	6	9.74	13.68	18.83	0.49	1.02	0.58
1	220.62	0.77	34	female	6	8.94	10.49	18.47	0.66	1	0.38
1	219.25	0.76	34	female	6	10.13	13.62	18.98	0.37	1.28	0.44
1	199.71	0.67	34	female	3	8.08	10.15	14.91	0.56	1.17	0.44
1	197.07	0.65	34	female	6	9.68	13.18	18.91	0.49	1.64	0.45
1	189.72	0.67	34	female	6	10.11	13.5	18.95	0.36	1.26	0.07
1	185.83	0.61	34	female	4	8.19	8.81	14.82	0.63	1.36	0.02
1	265.3	0.86	33	male	5	8.99	10.7	16.15	0.58	1.43	0.06
1	262.8	0.85	33	male	6	9.33	11.59	18.74	0.48	1.46	0.59
1	262.53	0.85	33	male	5	8.58	9.23	18.18	0.76	1.06	0.55
1	238.05	0.86	33	male	6	6.37	7.14	12.4	0.75	1.63	0.04
1	222.74	0.8	33	male	6	8.61	11.64	15.3	0.48	1.27	0.56
1	216.88	0.76	33	male	6	6.73	7.35	12.73	0.76	1.51	0.45
1	212.65	0.7	33	male	5	8.97	10.24	15.99	0.57	1.39	0.04
1	199.38	0.67	33	male	3	8.58	9.66	15.33	0.67	1.31	0.42
1	189.68	0.63	33	male	4	8.34	10.84	16.84	0.73	1.28	0.51
1	281.7	1.1	33	female	3	8.63	10.67	17.11	0.72	1.33	0.54
1	183.46	0.61	33	female	5	7.83	7.9	14.41	0.71	1.35	0.43
1	172.73	0.62	33	female	5	8.04	9.39	15.63	0.71	1.31	0.63
1	219.6	0.72	32	male	6	9.16	11.67	17.32	0.55	1.38	0.05
1	196.65	0.7	32	male	6	8.8	12.12	17.1	0.43	1.34	0.7
1	177.78	1.17	32	male	4	9.94	13.05	18.64	0.41	1.12	0.67
1	259.99	0.68	32	female	5	8.32	9.48	15.49	0.65	1.2	0.12
1	254.85	0.78	32	female	6	10.16	13.96	18.99	0.43	1.33	0.48
1	169.15	1.25	32	female	3	8.04	9.91	14.45	0.55	1.14	0.06
1	279.76	1.05	31	male	4	9.77	12.48	18.75	0.4	1.03	0.03
1	276.36	1.25	31	male	4	7.92	7.61	14.75	0.73	0.99	0.01
1	268.87	1.18	31	male	6	6.71	7.23	12.57	0.76	1.55	0.45
1	267.96	0.92	31	male	5	7.67	7.69	15.08	0.75	1.42	0.39
1	267.02	1.19	31	male	4	8.6	8.97	16.15	0.77	0.89	0.58
1	224	0.73	31	male	6	7.68	7.44	14.28	0.75	0.87	0.13
1	215.99	0.74	31	male	6	9.55	13.11	18.61	0.48	1.47	0.61
1	210.07	0.74	31	male	3	8.47	9.48	15.78	0.69	1.29	0.12
1	203.68	0.72	31	male	6	9.41	12.1	18.52	0.4	1.5	0.57
1	194.88	0.7	31	male	6	8.02	7.46	15.1	0.74	0.83	0.07
1	189.61	0.62	31	male	6	7.85	8.69	15.56	0.73	0.97	0.48
1	182.43	0.61	31	male	6	7.98	7.36	14.94	0.74	0.89	0.05
1	160.07	1.29	31	male	5	8.4	11.15	17.05	0.57	1.64	0.56
1	280.9	1.26	31	female	5	6.84	7.01	13.52	0.77	1.52	0.48
1	267.35	0.91	31	female	5	7.73	9.63	15.38	0.77	1.13	0.36
1	202.95	0.72	31	female	4	7.18	6.89	13.13	0.74	1.19	0.11
1	199.69	0.67	31	female	5	7.97	7.24	14.38	0.73	1.33	0.55
1	168.13	0.63	31	female	3	7.58	8.34	15.41	0.78	1.21	0.56
1	237.47	0.75	30	male	5	9.01	11.17	18.22	0.54	0.99	0.49
1	223.73	0.73	30	male	6	8.65	10.54	16.56	0.56	1.7	0.65
1	214.18	0.7	30	male	5	8.92	10.09	17.11	0.53	0.93	0.35
1	201.03	0.67	30	male	6	8.67	10.36	16.48	0.69	1.12	0.79
1	248.46	0.76	30	female	4	7.22	7.45	13.29	0.71	1.24	0.46
1	214.43	0.75	30	female	3	8.52	9.69	16.14	0.67	1.22	0.09
1	196.21	0.65	30	female	3	7.45	7.49	14.33	0.75	1.11	0.41
1	182.09	0.65	30	female	3	8.36	7.55	15.61	0.77	1.33	0.42
1	167.77	1.24	30	female	6	8.81	9.39	17.76	0.66	1.03	0.04
