# Supplementary material for: The Clinical Significance of Glycoprotein Phospholipase D Levels in Distinguishing Early Stage Latent Autoimmune Diabetes in Adults and Type 2 Diabetes
Source: PLoS One. 2016 Jun 28;11(6):e0156959. doi: 10.1371/journal.pone.0156959 (PMC4925120; doi:10.1371/journal.pone.0156959)
Supplement: S2 Table — Biochemical indexes such as GPLD1, GADA, fasting C-peptide levels, non-fasting C-peptide levels, fasting plasma glucose levels, non-fasting plasma glucose levels, and HbA1c were determined in each patient. (XLS) [file pone.0156959.s002.xls]

## Sheet: 糖蛋白磷脂酶D
T1DM	GPLD1（ug/ml）ELISA	GPLD1 （WB）sample/control		Sex (male/female)	Diabetes duration (months)	HbA1c (%)	Glucose, fasting (mmol/l)	Glucose, non-fasting (mmol/l)	C-peptide, fasting (ng/ml)	C-peptide, non-fasting (ng/ml)	GADA
2	284.13	1.28	age（years）	female	5	10.61	15.75	20.69	0.26	0.67	0.14
2	283.78	1.01	15	female	2	10.58	15.56	20.66	0.2	0.6	0.04
2	283.94	1.23	13	female	3	10.56	15.14	20.64	0.17	0.59	0.41
2	283.63	1.25	21	male	3	10.32	13.48	20.83	0.32	0.71	0.51
2	283.43	1.24	14	male	3	10.28	12.89	20.81	0.26	0.65	0.63
2	283.32	1.25	14	male	6	10.2	12.47	20.77	0.23	0.62	0.11
2	282.22	1.22	15	female	4	10.04	13.36	19.83	0.42	0.83	0.51
2	281.45	1.23	9	female	6	9.95	12.45	19.79	0.41	0.82	0.02
2	281.07	1.25	7	female	4	9.89	11.87	19.71	0.44	0.81	0.65
2	280.97	1.24	15	female	5	9.84	13.61	20.16	0.43	0.76	0.12
2	280.36	1.22	15	female	6	9.73	12.52	20.07	0.39	0.69	0.08
2	280.14	1.2	10	female	5	9.71	12.3	20.01	0.37	0.71	0.71
2	278.78	1.2	15	female	4	9.73	11.62	19.74	0.44	0.95	0.05
2	279.72	1.21	10	female	6	9.62	10.63	19.7	0.43	0.91	0.55
2	278.62	0.82	10	female	6	9.6	10.21	19.66	0.42	0.94	0.03
2	278.26	1.21	14	male	6	9.58	12.22	19.45	0.32	0.77	0.08
2	277.35	1.16	12	male	6	9.49	12.13	19.36	0.26	0.73	0.61
2	277.49	1.18	10	male	5	9.43	12.07	19.3	0.23	0.71	0.05
2	275.92	0.95	12	female	3	9.45	11.78	19.51	0.4	0.81	0.05
2	275.07	1.18	10	female	3	9.34	11.7	19.4	0.33	0.75	0.41
2	274.35	1.15	9	female	4	9.32	11.64	19.36	0.32	0.72	0.61
2	272.85	1.2	17	male	6	9.35	11.44	18.54	0.42	0.95	0.51
2	272.67	1.17	10	male	4	9.25	11.33	18.45	0.36	0.94	0.54
2	273.96	1.25	9	male	4	9.21	11.31	18.39	0.33	0.91	0.11
2	271.34	1.1	13	male	6	9.34	12.42	20.33	0.29	0.77	0.04
2	272.59	1.2	10	male	5	9.24	12.31	20.24	0.28	0.73	0.14
2	271.44	1.15	6	male	5	9.2	12.29	20.18	0.27	0.71	0.06
2	269.92	1.06	15	female	6	9.23	11.12	19.37	0.37	0.85	0.44
2	271.19	1.12	13	female	6	9.14	11.02	18.08	0.31	0.82	0.04
2	270.2	1.12	8	female	4	9.08	10.98	17.66	0.28	0.83	0.16
2	269.06	1.11	15	female	3	9.22	10.22	19.04	0.48	0.87	0.28
2	268.73	0.64	12	female	5	9.11	10.11	18.94	0.43	0.84	0.58
2	269.78	1.17	10	female	5	9.09	10.09	18.9	0.48	0.8	0.45
2	267.73	1.01	12	male	3	9.14	10.75	16.42	0.46	0.98	0.08
2	268.38	1.05	11	male	3	9.03	10.66	16.31	0.45	0.92	0.41
2	267.65	1.03	10	male	4	9.01	10.6	16.29	0.49	0.89	0.69
2	266.46	1.01	17	female	6	9.11	10.7	17.65	0.47	0.96	0
2	267.31	1.09	16	female	5	9.02	10.59	17.56	0.4	0.9	0.59
2	266.6	0.99	16	female	2	8.96	10.57	17.5	0.39	0.87	0.05
2	259.78	0.68	17	male	6	9.09	11.35	18.99	0.44	0.92	0.48
2	258.67	1.03	17	male	5	9	11.26	18.9	0.38	0.86	0.05
2	258.39	1.01	8	male	3	8.94	11.2	18.84	0.35	0.83	0.04
2	256.54	1	11	male	5	9.07	10.49	17.01	0.52	0.99	0.52
2	256.67	1	10	male	5	8.98	10.38	16.9	0.53	0.98	0.31
2	257.7	1.01	8	male	3	9	10.36	16.86	0.49	0.95	0.61
2	256.46	1.04	21	male	5	9.06	10.43	17.43	0.53	0.91	0.51
2	255.59	0.99	21	male	2	8.95	10.34	17.32	0.5	0.87	0.25
2	255.35	0.95	20	male	2	8.93	10.28	17.3	0.51	0.85	0.41
2	249.27	0.98	20	female	5	9.03	10.46	18.42	0.49	0.83	0.52
2	247.98	0.98	14	female	6	8.92	10.35	18.33	0.45	0.76	0.48
2	248.16	1.02	10	female	2	8.9	10.33	18.27	0.43	0.75	0.62
2	245.59	0.96	15	female	5	9	9.86	16.63	0.58	0.89	0.48
2	246.63	0.96	14	female	5	8.91	9.75	16.54	0.52	0.83	0.37
2	245.27	0.92	13	female	5	8.85	9.73	16.48	0.49	0.8	0.63
2	242.88	0.96	18	male	6	8.94	10.81	17.55	0.45	1.04	0.36
2	243.59	0.96	13	male	4	8.83	10.72	17.46	0.4	0.98	0.57
2	242.7	0.91	7	male	5	8.81	10.66	17.4	0.4	0.95	0.59
2	233.43	1	13	male	3	8.93	9.87	17.27	0.6	1.02	0.74
2	236.96	0.95	9	male	5	8.84	9.76	17.18	0.54	0.96	0.57
2	237.49	0.95	7	male	6	8.78	9.74	17.12	0.51	0.93	0.56
2	231.27	0.93	13	male	6	8.91	8.15	18.71	0.68	1	0.11
2	231.09	0.94	10	male	2	8.81	8.23	18.62	0.67	0.93	0.08
2	232.38	1.26	9	male	6	8.77	8.15	18.57	0.64	0.92	0.12
2	228.18	1.08	10	male	4	8.89	10.97	19.12	0.52	1.16	0.07
2	224.03	0.91	8	male	4	8.8	10.88	19.03	0.48	1.15	0.04
2	223.15	0.88	8	male	5	8.74	10.82	18.97	0.46	1.12	0.29
2	221.84	0.88	19	male	6	8.87	9.46	17.22	0.53	0.89	0.39
2	221.98	0.86	17	male	6	8.76	10.27	17.48	0.43	0.85	0.04
2	221.03	0.86	17	male	6	8.74	9.48	17.14	0.53	0.84	0.39
2	223.03	0.9	12	male	4	8.87	10.39	17.42	0.44	0.85	0.41
2	222.06	0.93	8	male	5	8.78	10.15	17.49	0.42	0.85	0.08
2	220.53	0.81	8	male	3	8.72	9.47	17.14	0.53	0.84	0.41
2	219.1	0.85	18	female	3	8.86	10.58	18.28	0.6	1.34	0.55
2	219.36	0.87	14	female	5	8.75	10.48	18.19	0.54	1.33	0.01
2	220.43	0.85	8	female	2	8.73	10.46	18.13	0.51	1.3	0.03
2	217.03	0.83	19	female	5	8.84	9.76	16.58	0.64	1.31	0.05
2	218.3	1.15	18	female	6	8.74	9.67	16.48	0.61	1.25	0.05
2	217.17	0.81	17	female	4	8.7	9.61	16.44	0.65	1.22	0.08
2	216.37	0.81	19	female	5	8.77	10.34	15.39	0.42	1.01	0.16
2	215.15	0.81	14	female	4	8.66	10.25	15.3	0.38	0.97	0.51
2	215.19	0.87	11	female	4	8.64	10.19	15.24	0.36	0.95	0.54
2	213.88	0.78	14	male	4	8.73	10.44	17.7	0.51	0.99	0.04
2	212.55	0.72	13	male	6	8.62	10.34	17.6	0.45	0.93	0.07
2	212.81	0.78	12	male	4	8.6	10.3	17.54	0.42	0.9	0.65
2	210.07	0.76	13	female	5	8.72	9.36	17.33	0.64	1.06	0.04
2	209.08	0.79	8	female	3	8.63	9.25	17.24	0.58	1	0.68
2	208.66	0.77	7	female	4	8.57	9.23	17.18	0.55	0.97	0.01
2	207.26	0.73	11	female	6	8.69	9.93	16.81	0.64	1.24	0.03
2	208.55	0.75	7	female	3	8.6	9.84	16.72	0.57	1.18	0.09
2	207.44	0.76	7	female	4	8.54	9.78	16.66	0.56	1.15	0.06
2	206.1	0.75	11	male	4	8.64	9.41	15.75	0.6	1.24	0.08
2	204.58	0.75	10	male	4	8.53	9.31	15.65	0.57	1.23	0.04
2	205.22	0.76	7	male	4	8.51	9.27	15.61	0.61	1.2	0.38
2	202.15	0.73	16	female	4	8.63	9.96	16.09	0.56	0.97	0.17
2	202.04	0.75	15	female	4	8.52	9.86	16	0.52	0.92	0.42
2	203.09	0.75	10	female	3	8.5	9.82	15.94	0.5	0.92	0.51
2	200.83	0.74	17	female	3	8.56	9.06	16	0.65	1.22	0.71
2	201.74	0.74	8	female	3	8.45	8.97	15.91	0.62	1.16	0.11
2	201.07	0.8	8	female	4	8.43	8.91	15.85	0.66	1.13	0.07
2	199.15	0.74	18	female	4	8.55	9.15	16.4	0.65	1.27	0.38
2	200.1	0.74	17	female	5	8.46	9.06	16.31	0.63	1.2	0.14
2	198.99	0.72	8	female	2	8.4	9	16.25	0.61	1.19	0.07
2	197.42	0.73	18	male	6	8.52	9.64	15.07	0.67	1.38	0.66
2	198.65	0.68	14	male	6	8.42	9.53	14.98	0.65	1.37	0.49
2	198.16	0.75	8	male	5	8.38	9.5	14.92	0.64	1.34	0.06
2	196.95	0.73	18	male	6	8.42	9.5	15.61	0.56	1.02	0.51
2	195.32	0.73	16	male	4	8.31	9.4	15.52	0.51	0.98	0.09
2	195.98	0.71	11	male	6	8.29	9.36	15.46	0.52	0.97	0.42
2	194.18	0.72	16	male	4	8.39	8.89	16.29	0.53	0.89	0.06
2	192.83	0.72	14	male	6	8.3	8.8	16.2	0.51	0.88	0.55
2	193.13	0.75	9	male	4	8.24	8.74	16.14	0.53	0.89	0
2	190.7	0.71	15	male	6	8.37	9.75	15.96	0.61	1.27	0.03
2	191.62	0.69	14	male	4	8.26	9.66	15.87	0.66	1.26	0.41
2	190.49	0.72	8	male	4	8.24	9.6	15.81	0.61	1.23	0.43
2	190.35	0.69	13	female	4	8.36	9.23	16.11	0.69	1.01	0.03
2	189.63	0.72	13	female	5	8.25	9.14	16.02	0.68	0.96	0.06
2	189.37	0.71	7	female	2	8.23	9.08	15.96	0.65	0.96	0.61
2	187.59	0.71	15	female	6	8.35	9.92	16.34	0.63	1.11	0.03
2	187.43	0.74	11	female	4	8.24	9.83	16.25	0.56	1.05	0.62
2	188.7	0.69	7	female	4	8.22	9.77	16.19	0.55	1.02	0.09
2	187.41	0.7	12	male	4	8.21	9.57	15.71	0.56	1.3	0.2
2	186.44	0.72	11	male	4	8.11	9.48	15.62	0.61	1.25	0.6
2	186.03	0.69	10	male	3	8.07	9.42	15.56	0.56	1.25	0.59
2	184.56	0.71	10	female	6	8.2	8.07	16.46	0.65	1.26	0.36
2	183.18	0.69	9	female	3	8.1	7.98	16.36	0.64	1.23	0.41
2	182.94	0.66	8	female	4	8.06	7.92	16.32	0.61	1.27	0.68
2	182.03	0.68	8	female	6	7.99	9.43	13.68	0.61	1.35	0.7
2	180.99	0.69	6	female	6	7.88	9.32	13.58	0.66	1.34	0.53
2	180.96	0.99	6	female	4	7.86	9.3	13.54	0.61	1.31	0.09
2	180.67	0.67	20	female	6	7.93	8.51	15.6	0.64	1.36	0.05
2	179.67	0.68	12	female	5	7.84	8.4	15.5	0.66	1.31	0.31
2	179.85	0.73	6	female	6	7.78	8.38	15.44	0.62	1.31	0.63
2	177.91	0.67	13	male	4	7.72	8.84	15.54	0.72	1.13	0.09
2	179	0.63	12	male	4	7.62	8.75	15.45	0.71	1.06	0.15
2	177.69	0.62	11	male	6	7.58	8.69	15.39	0.72	1.05	0.02
2	176.87	0.67	11	male	6	7.54	8.75	14.86	0.7	1.18	0.78
2	175.81	0.64	11	male	5	7.43	8.65	14.77	0.66	1.17	0.61
2	175.82	0.7	8	male	4	7.41	8.61	14.71	0.7	1.14	0.69
2	175.52	0.67	11	male	6	7.51	8.27	14.56	0.7	1.1	0.61
2	175.28	0.66	11	male	4	7.4	8.62	14.45	0.69	1.06	0.46
2	174.92	0.66	10	male	5	7.36	8.58	14.41	0.68	1.04	0.13
2	174.3	0.68	15	male	5	7.45	7.16	14.9	0.7	1.31	0.09
2	174.12	0.65	15	male	6	7.35	7.06	14.8	0.71	1.3	0.08
2	173.04	0.63	6	male	4	7.31	7.02	14.76	0.7	1.29	0.09
2	170.26	0.65	16	male	6	7.21	7.87	14.37	0.7	1.31	0.44
2	170.19	0.65	11	male	3	7.12	7.78	14.28	0.66	1.34	0.06
2	171.47	0.65	6	male	3	7.06	7.72	14.22	0.65	1.32	0.45
2	168.76	0.62	15	female	4	7.01	7.96	14.41	0.67	1.1	0.07
2	170.08	0.67	14	female	6	6.9	7.86	14.32	0.67	1.05	0.59
2	169.22	0.64	11	female	3	6.86	7.82	14.26	0.66	1.05	0.04
2	167.59	0.64	15	male	6	6.97	7.54	14.75	0.69	1.24	0.59
2	166.08	0.64	13	male	6	6.88	7.45	14.66	0.68	1.29	0.28
2	166.7	0.65	8	male	6	6.82	7.39	14.6	0.67	1.24	0.38
2	164.67	1.19	13	male	4	6.73	7.31	13.42	0.69	1.22	0.13
2	164.25	0.62	13	male	5	6.72	7.22	13.41	0.7	1.19	0.56
2	164.19	0.63	9	male	3	6.71	7.16	13.4	0.7	1.23	0.48
