# Supplementary material for: The Clinical Significance of Glycoprotein Phospholipase D Levels in Distinguishing Early Stage Latent Autoimmune Diabetes in Adults and Type 2 Diabetes
Source: PLoS One. 2016 Jun 28;11(6):e0156959. doi: 10.1371/journal.pone.0156959 (PMC4925120; doi:10.1371/journal.pone.0156959)
Supplement: S3 Table — Biochemical indexes such as GPLD1, GADA, fasting C-peptide levels, non-fasting C-peptide levels, fasting plasma glucose levels, non-fasting plasma glucose levels, and HbA1c were determined in each patient. (XLS) [file pone.0156959.s003.xls]

## Sheet: 糖蛋白磷脂酶D
T2DM	GPLD1（ug/ml）ELISA	GPLD1 （WB）sample/control	age（years）	Sex (male/female)	Diabetes duration (months)	HbA1c (%)	Glucose, fasting (mmol/l)	Glucose, non-fasting (mmol/l)	C-peptide, fasting (ng/ml)	C-peptide, non-fasting (ng/ml)	GADA
3	217.31	0.75	36	female	6	7.93	9.31	13.68	1.91	5.71	0.01
3	217.06	0.76	36	male	6	7.84	9.22	13.59	1.84	5.62	0.01
3	216.76	0.74	36	male	6	7.78	9.16	13.53	1.83	5.56	0.02
3	215.99	0.75	50	female	6	8.17	10.39	13.89	1.72	5.28	0.09
3	215.48	0.76	50	male	6	8.08	10.3	13.79	1.66	5.2	0.02
3	214.9	0.75	50	female	4	8.02	10.24	13.75	1.63	5.14	0.02
3	215.22	0.72	32	male	6	8.25	9.83	14.4	2.88	8.22	0.01
3	214.23	0.74	32	male	6	8.23	9.74	14.31	2.86	8.14	0.12
3	213.81	0.75	32	female	4	8.19	9.68	14.25	2.84	8.08	0.02
3	214.26	0.76	45	male	4	7.64	7.46	13.56	1.76	5.37	0.01
3	213.38	0.74	45	female	6	7.37	7.37	13.47	1.73	5.27	0.12
3	212.74	0.73	45	male	6	7.75	7.31	13.41	1.7	5.22	0.02
3	212.17	0.76	37	male	2	7.81	9.92	13.73	1.48	4.61	0.01
3	211.06	0.75	37	female	2	7.52	9.83	13.64	1.44	4.51	0.02
3	210.65	0.73	37	male	2	7.14	9.77	13.58	1.43	4.46	0.03
3	210.07	0.7	36	female	4	7.04	7.13	12.62	1.89	5.74	0.02
3	209.19	0.74	36	male	6	6.88	7.04	12.53	1.88	5.65	0.03
3	208.55	0.75	36	female	4	6.24	6.98	12.47	1.87	5.59	0.09
3	209.31	0.7	35	male	4	8.05	9.77	12.87	2.21	6.67	0.03
3	208.51	0.73	35	female	6	7.89	9.68	12.78	2.15	6.58	0.22
3	208.51	0.72	35	male	6	7.25	9.62	12.72	2.12	6.52	0.04
3	206.1	0.73	31	female	4	8.65	9.76	14.66	1.78	5.26	0.07
3	205.05	0.74	31	male	4	8.31	9.67	14.73	1.72	5.17	0.02
3	204.55	0.72	31	male	4	8.19	9.61	14.3	1.69	5.11	0.03
3	203.46	0.69	36	female	6	7.8	9.95	13.21	1.95	5.83	0.01
3	202.58	0.71	36	male	6	7.92	9.85	13.86	1.89	5.73	0.03
3	201.94	0.7	36	female	6	7.52	9.82	13.48	1.86	5.69	0.06
3	201.41	0.71	40	male	6	6.99	7.36	13.19	2.5	7.61	0.01
3	200.52	0.7	40	female	6	6.71	7.27	13.1	2.44	7.52	0.07
3	199.9	0.68	40	female	4	6.31	7.21	13.04	2.41	7.46	0.12
3	200.48	0.71	36	male	6	8.24	10.24	14.34	2.4	7.15	0.01
3	199.49	0.69	36	female	6	8.15	10.15	14.25	2.32	7.06	0.06
3	199.07	0.68	36	male	4	8.09	10.03	14.19	2.36	7	0.15
3	200.29	0.7	50	male	6	7.91	9.07	12.38	1.76	5.4	0.01
3	199.38	0.67	50	male	4	7.82	8.98	12.28	1.74	5.31	0.03
3	198.8	0.69	50	male	6	7.76	8.92	12.24	1.72	5.25	0.13
3	196.95	0.7	32	female	6	8.44	9.56	14.29	1.62	5.02	0.01
3	196.06	0.68	32	male	6	8.35	9.3	14.38	1.61	4.93	0.04
3	195.24	0.64	32	female	6	8.29	9.22	14.07	1.6	4.87	0.05
3	193.82	0.68	43	male	6	8.85	9.61	14.15	1.79	5.46	0.02
3	192.93	0.72	43	female	6	8.76	9.52	14.04	1.76	5.36	0.17
3	192.31	0.67	43	male	6	8.7	9.46	14.26	1.73	5.32	0.08
3	191.8	0.68	37	female	4	7.86	8.9	14.02	1.91	5.79	0.02
3	190.92	0.7	37	male	4	7.77	8.8	13.63	1.89	5.7	0.02
3	190.28	0.64	37	female	4	7.71	8.76	13.91	1.87	5.64	0.05
3	189.61	0.68	38	male	6	8.46	10.09	14.15	1.66	5.03	0.03
3	188.63	0.66	38	female	6	8.37	10	14.47	1.61	4.93	0.02
3	188.19	0.67	38	female	6	8.31	9.94	14.61	1.46	4.89	0.03
3	187.43	0.7	35	male	6	7.51	8.67	13.62	2.33	7.1	0.09
3	186.34	0.65	35	male	6	7.42	8.58	13.52	2.31	7.01	0.06
3	186.12	0.63	35	female	6	7.36	8.52	13.48	2.29	6.95	0.09
3	186.35	0.68	31	male	6	7.99	9.51	14.17	1.65	5.01	0.06
3	185.46	0.65	31	female	4	7.9	9.42	14.08	1.63	4.92	0.08
3	184.84	0.66	31	male	6	7.84	9.36	14.02	1.61	4.86	0.06
3	185.62	0.65	35	male	6	8.1	9.96	14.35	2.24	6.82	0.05
3	184.71	0.7	35	female	4	8	9.87	14.26	2.21	6.73	0.03
3	184.13	0.66	35	male	4	7.96	9.81	14.2	2.18	6.67	0.05
3	181.49	0.61	38	female	2	7.5	8.54	13.52	1.8	5.29	0.12
3	180.5	0.65	38	male	2	7.41	8.45	13.43	1.76	5.2	0.02
3	180.08	0.68	38	female	2	7.35	8.39	13.37	1.72	5.14	0.05
3	179.35	0.61	44	male	5	8.42	10.49	13.76	1.7	5.71	0.24
3	178.26	0.65	44	female	5	8.45	10.39	13.67	1.69	5.62	0.02
3	178.04	0.64	44	male	5	8.41	10.34	13.61	1.68	5.56	0.01
3	176.34	0.63	39	female	4	7.86	9.01	14.33	3.95	11.54	0.31
3	175.47	0.64	39	male	4	7.71	8.92	14.24	3.75	11.45	0.06
3	174.81	0.65	39	female	4	7.87	8.86	14.18	3.96	11.39	0.11
3	171.24	0.64	34	male	3	8.57	10.53	14.59	1.91	5.35	0
3	170.1	0.62	34	female	5	8.48	10.44	14.63	1.77	5.26	0.08
3	169.98	0.6	34	male	3	8.42	10.38	14.76	1.67	5.2	0.12
3	170.19	0.67	35	female	3	8.02	8.31	14.4	1.64	4.99	0.09
3	169.27	0.65	35	male	5	7.91	8.22	14.18	1.63	4.9	0.03
3	168.71	0.63	35	female	5	7.89	8.16	14.02	1.62	4.84	0
3	168.54	0.61	39	male	4	7.43	8.7	13.43	1.79	5.4	0.01
3	167.72	0.63	39	female	4	7.32	8.6	13.34	1.77	5.31	0
3	167.23	0.66	39	male	4	7.3	8.56	13.28	1.75	5.25	0.01
3	167.07	0.59	34	female	6	8.57	9.76	14.45	1.51	4.84	0.01
3	166.16	0.62	34	male	2	8.56	9.67	14.14	1.55	4.74	0
3	165.58	0.63	34	male	5	8.5	9.61	14.63	1.59	4.7	0.01
3	166.9	0.61	44	female	6	8.12	8.53	14.89	2.21	6.83	0.08
3	166.05	0.62	44	male	2	8.08	8.44	14.57	2.23	6.74	0.11
3	165.35	0.65	44	female	5	8	8.38	14.75	2.25	6.68	0.12
3	166.38	0.58	38	male	6	7.69	9.82	14.22	1.58	4.89	0.03
3	165.29	0.61	38	male	2	7.28	9.73	13.34	1.57	4.8	0.09
3	165.07	0.62	38	female	4	7.19	9.67	13.2	1.56	4.74	0.15
3	165.69	0.59	39	male	5	7.82	9.5	14.01	1.8	5.26	0.04
3	164.62	0.61	39	female	5	7.7	9.41	13.92	1.76	5.17	0.14
3	164.36	0.6	39	male	5	7.92	9.35	13.86	1.72	5.11	0.13
3	165.34	0.59	35	male	4	9.07	11.36	15.07	2.83	8.17	0.14
3	164.45	0.62	35	female	5	9	11.17	14.99	2.88	8.08	0.12
3	163.83	0.58	35	male	4	9.29	11.28	14.65	2.78	8.02	0.05
3	161.23	0.63	42	male	5	7.78	8.61	13.7	1.61	4.82	0.02
3	160.34	0.57	42	female	5	7.5	8.53	14.1	1.59	4.73	0.15
3	159.72	0.59	42	male	5	7.7	8.72	13.65	1.57	4.67	0.08
3	158.05	0.57	37	male	4	8.64	10.12	14.8	2.67	7.9	0.04
3	158.05	0.59	37	female	4	8.55	10.02	14.71	2.64	7.8	0.01
3	158.05	0.6	37	male	4	8.49	9.98	14.65	2.61	7.76	0.07
3	157.67	0.59	44	female	5	8.04	10.35	14.29	1.75	5.39	0.02
3	156.78	0.58	44	male	5	7.95	10.26	14.2	1.71	5.3	0.01
3	156.16	0.55	44	male	4	7.89	10.2	14.14	1.67	5.24	0.06
3	156.48	0.62	37	male	5	9.3	11.95	15.36	1.98	5.93	0.08
3	155.49	0.58	37	female	4	9.21	11.87	15.18	1.96	5.84	0.02
3	155.07	0.55	37	female	6	9.15	11.74	15.04	1.94	5.78	0.03
3	155.47	0.58	39	male	4	8.13	9.09	14.29	1.75	5.34	0.14
3	154.55	0.61	39	female	5	8.04	8.78	13.98	1.72	5.25	0.02
3	153.99	0.58	39	male	6	7.98	8.54	13.57	1.69	5.19	0.04
3	154.64	0.57	39	female	6	7.58	7.58	13.37	1.93	5.71	0.02
3	153.76	0.59	39	male	5	7.47	7.76	13.28	1.91	5.62	0.21
3	153.12	0.58	39	female	5	7.45	7.46	13.22	1.89	5.56	0.12
3	152.29	0.57	47	male	5	9.41	11.9	14.89	1.53	4.77	0.04
3	151.4	0.6	47	male	4	9.39	11.68	14.69	1.56	4.68	0.18
3	150.78	0.56	47	female	5	9.35	11.94	14.74	1.5	4.62	0.15
3	151.79	0.54	35	male	4	7.74	9.45	14.13	2.29	7.65	0.02
3	150.88	0.58	35	female	5	7.44	9.16	13.45	2.48	7.56	0
3	150.3	0.57	35	male	5	7.88	9.54	13.81	2.1	7.5	0.13
3	150.63	0.6	36	female	4	6.96	7.24	12.96	2.12	4.73	0.08
3	149.75	0.57	36	male	5	6.87	7.15	12.87	1.6	4.64	0.07
3	149.11	0.54	36	female	5	6.81	7.09	12.81	1.44	4.58	0.05
3	148.31	0.57	38	male	4	6.2	7.32	13	1.52	4.61	0.07
3	147.42	0.56	38	female	4	6.11	7.23	12.19	1.43	4.5	0.05
3	146.8	0.55	38	male	4	6.05	7.17	12.13	1.37	4.48	0.08
3	146.17	0.6	39	female	5	7.72	8.74	13.81	1.99	5.97	0.06
3	145.07	0.56	39	male	3	7.63	8.65	13.68	1.96	5.88	0.01
3	144.67	0.52	39	female	5	7.57	8.59	13.78	1.93	5.82	0.09
3	145.52	0.58	41	male	5	8.23	9.15	14.42	1.86	5.75	0.09
3	144.64	0.56	41	female	3	8.14	9.05	14.33	1.88	5.66	0.04
3	144	0.54	41	male	6	8.08	9.01	14.27	2	5.6	0.01
3	144.37	0.43	39	female	3	7.26	7.14	13.52	2.03	6.19	0.02
3	143.49	0.56	47	male	5	7.64	8.91	12.84	2.17	6.62	0.01
3	142.85	0.55	47	male	5	7.56	8.82	12.78	2.15	6.53	0.2
3	142.58	0.54	47	female	5	7.52	8.76	12.85	2.13	6.47	0.04
3	141.66	0.57	41	male	4	6.47	7.64	12.28	1.56	4.86	0.01
3	141.1	0.55	41	female	4	6.38	7.55	12.19	1.53	4.76	0.16
3	141.45	0.53	41	male	4	6.32	7.49	12.13	1.5	4.72	0.04
3	140.54	0.57	33	male	5	7.64	8.57	14.01	1.92	5.71	0.01
3	139.96	0.54	33	female	5	7.55	8.47	13.92	1.9	5.62	0
3	140.8	0.51	33	male	5	7.49	8.43	13.86	1.88	5.56	0.14
3	139.81	0.56	38	male	5	6.83	7.96	12.74	3.89	12.04	0.02
3	139.39	0.53	38	female	5	6.72	7.87	12.65	3.57	12.15	0.13
3	136.78	0.49	38	male	5	6.7	7.81	12.57	3.68	11.93	0.02
3	135.86	0.56	33	male	5	7.76	9.25	13.87	2.43	6	0.02
3	135.3	0.52	33	female	5	7.67	9.16	13.78	1.99	5.79	0.05
3	135.5	0.48	33	male	5	7.61	9.1	13.72	1.87	5.58	0.04
3	134.62	0.52	38	male	3	9.73	12.05	15.29	1.55	4.73	0.09
3	133.98	0.51	38	female	3	9.64	11.85	15.19	1.52	4.64	0.08
3	133.12	0.5	38	male	3	9.58	12	15.15	1.49	4.58	0.14
3	132.23	0.53	36	female	5	8.2	9.72	14.46	1.9	5.64	0.28
3	131.61	0.5	36	male	5	8.11	9.57	14.37	1.89	5.55	0.17
3	129.03	0.47	36	female	5	8.05	9.42	14.31	1.88	5.49	0.02
3	128.15	0.52	42	male	4	7.69	8.11	13.8	1.64	4.96	0.26
3	127.51	0.5	42	female	4	7.59	7.83	13.7	1.61	4.87	0.13
3	113	0.48	42	male	4	7.55	8.19	13.66	1.58	4.81	0.01
3	112.12	0.48	36	female	5	6.51	7.75	12.58	1.96	6	0.02
3	111.48	0.5	36	female	5	6.42	7.66	12.49	1.94	5.9	0.05
3	109.74	0.46	36	male	5	6.36	7.6	12.43	1.92	5.86	0.01
3	108.85	0.47	37	female	5	6.6	8.01	12.75	1.9	5.74	0.02
3	108.23	0.45	37	male	5	6.64	7.92	12.66	1.87	5.65	0.08
3	105.64	0.43	37	male	5	6.57	7.86	12.6	1.84	5.59	0.02
3	104.72	0.44	39	male	6	7.19	7.22	13.52	2.05	6.24	0.02
3	104.16	0.43	39	female	6	7.26	7.13	13.43	2.01	6.14	0.01
3	104.07	0.41	38	male	2	8.07	8.34	13.77	1.9	5.69	0.16
3	103.18	0.42	38	female	3	7.98	8.28	13.55	1.87	5.6	0.02
3	102.56	0.45	38	male	2	7.92	8.54	14.13	1.84	5.54	0.03
3	103.64	0.42	40	female	3	8.94	9.93	14.85	1.98	6.06	0.03
3	102.59	0.39	40	male	2	8.85	9.84	14.76	1.96	5.97	0.02
3	102.29	0.42	40	male	6	8.79	9.78	14.7	1.94	5.91	0.07
3	102.35	0.4	36	female	3	7.32	7.22	13.7	2.44	7.43	0.06
3	101.37	0.41	36	male	6	7.23	7.13	13.61	2.4	7.34	0.08
3	100.81	0.42	36	male	4	7.17	7.07	13.55	2.36	7.28	0.06
3	102.04	0.43	50	female	6	7.96	8.73	13.97	1.58	4.87	0.11
3	101.12	0.41	50	male	6	7.87	8.64	13.88	1.56	4.77	0.14
3	100.56	0.39	50	male	6	7.81	8.58	13.82	1.54	4.72	0.03
3	101.66	0.42	32	male	4	8.14	8.5	13.98	1.75	5.32	0.08
3	100.78	0.4	32	female	6	8.05	8.41	13.89	1.72	5.22	0.02
3	100.14	0.38	32	male	4	7.99	8.35	13.87	1.69	5.18	0
3	100.34	0.45	49	female	4	7.15	7.47	12.81	3.14	9.19	0.21
3	99.45	0.4	49	male	4	7.06	7.38	12.72	3.17	9.1	0.04
3	98.83	0.39	49	female	6	7	7.32	12.66	3.2	9.04	0.01
3	99.16	0.39	37	male	4	7.88	8.41	13.23	2.05	5.46	0.01
3	98.28	0.38	37	female	6	7.78	8.31	13.14	2.03	5.37	0.25
3	97.64	0.39	37	male	6	7.74	8.27	13.08	2.01	5.31	0.01
3	98.04	0.37	33	female	6	8.31	9.75	14.44	1.95	5.9	0.01
3	97.2	0.39	33	male	2	8.22	9.66	14.35	1.91	5.8	0.08
3	96.48	0.38	33	female	6	8.16	9.6	14.29	1.87	5.76	0.07
3	97.54	0.4	35	male	2	7.12	7.77	12.74	1.48	4.53	0.13
3	96.63	0.38	35	female	6	7.03	7.68	12.64	1.46	4.44	0.07
3	96.05	0.36	35	male	6	6.97	7.62	12.6	1.44	4.38	0.06
3	96.17	0.46	31	female	2	8.06	8.44	13.6	1.88	5.99	0
3	95.28	0.37	31	male	6	7.97	8.35	13.51	1.85	5.9	0.18
3	94.66	0.36	31	male	6	7.91	8.29	13.45	1.82	5.84	0.03
3	94.93	0.76	36	male	6	8.37	9.76	14.15	2.58	7.9	0
3	94.05	0.74	36	female	6	8.28	9.67	14.06	2.54	7.8	0.09
3	93.41	0.73	36	male	3	8.22	9.61	14	2.5	7.76	0.01
3	93.86	0.76	40	male	3	8.2	8.75	14.37	2.61	7.8	0.01
3	93.85	0.75	40	female	3	8.19	8.66	14.28	2.62	7.75	0.04
3	93.84	0.74	40	male	6	8.18	8.6	14.22	2.63	7.73	0.01
