# Supplementary material for: The Clinical Significance of Glycoprotein Phospholipase D Levels in Distinguishing Early Stage Latent Autoimmune Diabetes in Adults and Type 2 Diabetes
Source: PLoS One. 2016 Jun 28;11(6):e0156959. doi: 10.1371/journal.pone.0156959 (PMC4925120; doi:10.1371/journal.pone.0156959)
Supplement: S4 Table — Biochemical indexes such as GPLD1, GADA, fasting C-peptide levels, non-fasting C-peptide levels, fasting plasma glucose levels, non-fasting plasma glucose levels, and HbA1c were determined in each patient. (XLS) [file pone.0156959.s004.xls]

## Sheet: 糖蛋白磷脂酶D
normal	GPLD1（ug/ml）ELISA	GPLD1 （WB）sample/control	age（years）	Sex (male/female)	HbA1c (%)	Glucose, fasting (mmol/l)	Glucose, non-fasting (mmol/l)	C-peptide, fasting (ng/ml)	C-peptide, non-fasting (ng/ml)	GADA
4	222.17	0.82	32	female	5.39	5.57	5.9	1.56	5.46	0.01
4	219.05	0.77	33	female	5.3	5.46	5.81	1.5	5.37	0
4	221.37	0.81	33	female	4.83	4.52	4.89	2.22	7.91	0.01
4	220.55	0.79	32	female	4.78	4.57	4.96	2.26	8.03	0
4	218.28	0.8	36	male	5.21	5.1	5.32	1.19	3.96	0.01
4	217.66	0.82	36	male	5.12	4.99	5.23	1.13	3.93	0
4	216.22	0.8	43	male	4.49	3.76	3.7	3.18	10.48	0.08
4	216.54	0.77	43	male	4.44	3.81	3.77	3.22	10.45	0
4	210.29	0.79	39	female	5.42	5.77	6.43	1.34	4.68	0.01
4	209.27	0.82	39	female	5.33	5.66	6.34	1.28	4.61	0
4	211.06	0.8	33	male	4.95	4.68	4.51	1.89	6.75	0.01
4	212.08	0.79	33	male	4.9	4.73	4.58	1.93	6.72	0
4	208.83	0.77	41	female	5.22	5.24	5.51	1.53	5.27	0.01
4	208.31	0.78	35	female	5.13	5.13	5.42	1.47	5.2	0
4	207.29	0.8	41	male	5.34	5	6.74	1.38	5.03	0
4	207.71	0.78	37	male	5.29	5.05	6.81	1.42	4.94	0
4	206.37	0.75	32	male	4.61	3.56	5.84	2.88	9.38	0
4	207.39	0.77	37	male	4.52	3.45	5.75	2.85	9.43	0
4	208.6	0.81	35	male	4.94	4.72	5.22	2.23	7.72	0
4	206.62	0.77	35	male	4.89	4.85	5.29	2.18	7.63	0
4	206.84	0.81	33	female	4.93	4.59	6.12	1.9	6.69	0
4	205.26	0.76	32	female	4.84	4.62	6.03	1.85	6.74	0.01
4	206.48	0.72	33	female	4.53	4.73	6.23	1.72	5.97	0
4	205.46	0.76	36	female	4.48	4.78	6.3	1.69	5.94	0.01
4	204.7	0.76	35	male	5.46	5.93	7.09	1.22	4.25	0
4	205.3	0.75	36	male	5.37	5.91	7.03	1.16	4.18	0.01
4	202.99	0.73	43	female	5.14	5.31	6.64	1.29	4.82	0
4	202.33	0.74	43	female	5.09	5.23	6.56	1.38	4.73	0.01
4	202.15	0.79	33	male	4.63	4.25	3.9	1.85	5.78	0
4	201.14	0.74	33	male	4.54	4.14	3.81	1.82	5.83	0.01
4	199.64	0.73	41	female	5.38	5.47	6.68	1.15	3.92	0.02
4	200.23	0.68	36	female	5.33	5.49	6.75	1.09	3.83	0.01
4	200.48	0.73	36	male	5.02	4.72	4.58	2.13	7.64	0.02
4	199.59	0.71	41	male	4.93	4.64	4.49	2.17	7.69	0.01
4	196.74	0.72	37	female	5.44	5.65	6.87	1.28	4.38	0.03
4	198.25	0.74	37	female	5.39	5.7	6.94	1.22	4.29	0.02
4	195.69	0.72	32	male	5.22	5.4	6.57	1.03	3.73	0.07
4	195.07	0.69	35	male	5.14	5.38	6.66	1.07	3.78	0.02
4	195.48	0.71	32	male	5.38	5.18	7.19	1.06	3.7	0.06
4	194.36	0.74	35	male	5.33	5.1	7.26	1	3.61	0.02
4	191.78	0.7	32	male	5.06	3.99	5.25	2.73	9.09	0.05
4	193.09	0.71	32	male	4.97	3.88	5.16	2.77	9.14	0.02
4	191.44	0.71	32	female	4.98	4.23	7.54	1.79	5.97	0.01
4	190.85	0.7	39	female	4.93	4.28	7.61	1.73	5.88	0.03
4	191.62	0.68	39	male	5.23	5.44	7.33	1.52	5.21	0.01
4	190.61	0.7	32	male	5.14	5.33	7.24	1.56	5.26	0.07
4	189.3	0.69	30	female	4.86	4.34	4.49	1.7	4.89	0.01
4	189.91	0.71	30	female	4.81	4.39	4.56	1.64	4.8	0.06
4	188.34	0.64	34	female	5.17	5.45	6.78	1.32	4.74	0.01
4	187.45	0.69	34	female	5.08	5.34	6.69	1.36	4.79	0.03
4	184.66	0.73	34	male	5.15	5.99	6.32	1.14	4.01	0.11
4	185.37	0.68	38	male	5.1	6.04	6.39	1.08	3.92	0.04
4	185.29	0.7	34	male	4.67	4.22	6.21	1.92	6.92	0.01
4	184.36	0.68	38	male	4.58	4.11	6.12	1.96	6.97	0
4	183.8	0.65	30	female	5.28	5.61	7.67	1.43	4.28	0.01
4	183.31	0.67	30	female	5.23	5.66	7.74	1.37	4.19	0
4	182.03	0.7	34	male	5.25	5.82	7.5	1.1	3.94	0.12
4	181.13	0.67	34	male	5.16	5.8	7.41	1.14	3.99	0
4	180.96	0.63	38	male	4.92	4.81	5.29	1.58	5.43	0
4	181.05	0.66	38	male	4.87	4.73	5.36	1.52	5.34	0
4	179.37	0.69	37	male	5.49	5.37	7.63	1.22	4.52	0
4	179.98	0.66	37	male	5.4	5.26	7.57	1.26	4.57	0
4	178.46	0.62	31	female	5.26	5.92	7.34	1.23	4.3	0
4	177.59	0.65	31	female	5.21	5.97	7.26	1.17	4.23	0
4	174.2	0.67	34	female	4.96	4.43	5.88	1.63	5.82	0
4	173.65	0.65	48	female	4.87	4.32	5.79	1.67	5.79	0
4	174.59	0.62	34	male	5.17	5.51	7.08	1.34	4.58	0
4	173.67	0.64	48	male	5.12	5.56	7.15	1.28	4.49	0
4	171.25	0.68	32	female	4.72	4.39	5.61	1.71	5.07	0
4	170.69	0.64	37	female	4.63	4.28	5.52	1.75	5.12	0
4	171.78	0.6	32	male	5.41	5.58	6.8	1.3	4.65	0
4	170.87	0.64	37	male	5.36	5.63	6.87	1.24	4.56	0
4	169.64	0.66	31	male	5.16	5.29	6.61	1.39	4.94	0.14
4	169.13	0.63	31	male	5.07	5.18	6.52	1.43	4.97	0
4	168.68	0.6	38	female	5.51	5.84	7.34	1.1	3.73	0.02
4	167.73	0.63	38	female	5.46	5.89	7.41	1.04	3.61	0
4	167.56	0.67	37	male	5.27	4.9	6.26	1.44	5.36	0.02
4	167.01	0.62	37	male	5.18	4.79	6.17	1.48	5.27	0
4	166.36	0.62	42	female	4.91	4.68	5.33	1.39	4.72	0.02
4	165.48	0.57	42	female	4.86	4.73	5.4	1.33	4.77	0
4	164.44	0.61	37	female	5.34	5.12	7.1	1.24	4.58	0.13
4	163.96	0.63	32	female	5.25	5.01	7.04	1.28	4.49	0
4	164.15	0.6	37	male	5.52	4.92	7.11	1.97	5.68	0.07
4	163.24	0.58	32	male	5.47	4.97	7.03	1.91	5.73	0
4	161.7	0.6	34	female	5.08	4.93	6.66	1.67	5.96	0.06
4	161.19	0.61	43	female	4.99	4.82	6.57	1.71	5.93	0.01
4	161.77	0.59	43	female	5	5.26	6.29	1.58	5.43	0.03
4	160.84	0.58	34	female	4.95	5.31	6.36	1.52	5.36	0.01
4	159.13	0.62	42	male	4.99	6.01	6.98	1.13	4.26	0.04
4	158.62	0.59	31	male	5.49	6.04	6.92	1.17	4.17	0.01
4	159.38	0.56	31	male	5.25	5.04	6.24	1.59	5.23	0
4	158.46	0.59	42	male	5.07	4.91	6.16	1.53	5.28	0.01
4	156.43	0.63	31	male	5.58	6	7.36	1.06	3.89	0
4	156.71	0.59	31	male	5.63	5.89	7.3	1.1	3.8	0.01
4	155.49	0.54	37	female	4.76	4.4	6.46	1.92	6.4	0
4	154.57	0.58	37	female	4.67	4.45	6.38	1.86	6.52	0.01
4	153.21	0.6	38	male	5.57	6.04	7.13	1.04	3.61	0
4	152.73	0.58	43	male	5.52	5.93	7.04	1.08	3.58	0.01
4	153.16	0.56	38	male	5.11	4.92	7.55	1.68	5.81	0
4	152.23	0.58	43	male	5.02	4.97	7.62	1.62	5.72	0.02
4	151.72	0.61	34	female	5.58	6.03	6.94	1.11	4.17	0
4	151.21	0.58	46	female	5.63	6.01	6.88	1.15	4.22	0.02
4	151.49	0.54	34	male	5.31	5.04	5.94	1.57	5.49	0
4	150.56	0.57	46	male	5.24	4.99	5.86	1.51	5.4	0.02
4	149.73	0.59	39	female	4.99	3.92	4.65	3.11	10.86	0
4	149.2	0.57	33	female	4.9	3.79	4.56	3.15	10.91	0.02
4	149.49	0.57	39	female	5.23	5.55	5.56	1.51	5.25	0
4	148.57	0.55	33	female	5.18	5.44	5.63	1.45	5.16	0.03
4	147.58	0.58	42	male	5.12	5.23	6.22	1.59	5.82	0
4	147.06	0.57	38	male	5.03	5.28	6.13	1.68	5.94	0.07
4	147.33	0.55	42	male	5.65	5.9	6.69	1.3	4.66	0
4	146.42	0.56	38	male	5.6	5.88	6.76	1.27	4.63	0.06
4	145.43	0.59	48	female	4.8	4.45	4.45	1.71	5.96	0
4	144.94	0.56	46	female	4.71	4.37	4.36	1.65	5.94	0.03
4	145.58	0.56	46	female	4.72	5.09	4.62	1.75	6.42	0
4	144.62	0.53	48	female	4.67	4.98	4.69	1.79	6.3	0.04
4	143.64	0.59	39	male	4.97	5.24	5.8	1.3	4.54	0
4	143.08	0.55	30	male	4.88	5.29	5.71	1.24	4.45	0
4	144.21	0.37	32	male	4.76	4.21	4.24	1.8	6.41	0.03
4	143.33	0.51	30	male	5.62	6.06	7.3	1.23	4.38	0
4	141.68	0.55	32	male	5.68	6.04	7.24	1.17	4.29	0
4	141.16	0.58	39	female	5.26	5.56	6.48	1.28	4.64	0
4	141.49	0.55	39	female	5.17	5.45	6.4	1.37	4.69	0
4	140.55	0.51	33	male	5.76	5.95	7.37	1.13	3.95	0
4	139.37	0.54	30	male	5.71	6	7.31	1.1	3.92	0.01
4	138.91	0.54	33	female	5.13	5.5	4.83	1.34	4.69	0
4	139.58	0.56	30	female	5.04	5.39	4.75	1.28	4.62	0.01
4	138.61	0.54	42	male	5.85	5.76	6.8	1.32	4.88	0
4	137.64	0.52	42	male	5.8	5.81	6.84	1.41	4.79	0.01
4	137.07	0.54	38	female	5.3	4.94	6.81	1.5	5.13	0
4	135.55	0.53	38	female	5.21	4.83	6.75	1.47	5.18	0.01
4	134.6	0.52	33	male	6	5.62	7.18	1.5	5.09	0
4	133.33	0.53	38	male	5.95	5.67	7.12	1.44	5	0.01
4	132.78	0.55	33	female	5.8	5.75	5.42	1.48	5.31	0
4	133.44	0.52	38	female	5.71	5.73	5.34	1.52	5.36	0.01
4	132.59	0.52	39	male	4.75	4.21	4.15	1.77	6.25	0
4	131.38	0.49	39	male	4.7	4.13	4.06	1.71	6.16	0.01
4	130.93	0.51	42	male	5.82	5.87	6.38	1.04	3.42	0
4	123.75	0.5	42	male	5.77	5.9	6.45	1.08	3.47	0.02
4	122.86	0.51	42	female	5.28	5.44	5.24	1.26	4.39	0
4	118.57	0.52	42	female	5.19	5.31	5.15	1.2	4.32	0.02
4	118.06	0.51	38	male	5.14	5	6.66	1.44	5.35	0
4	116.74	0.54	38	male	5.05	4.89	6.73	1.48	5.32	0.02
4	115.87	0.5	39	male	5.89	5.59	7.25	1.39	4.86	0
4	110.02	0.47	39	male	5.84	5.64	7.19	1.33	4.77	0.02
4	109.49	0.37	50	male	4.77	4.13	4.31	1.84	6.41	0
4	109.52	0.38	39	male	4.39	4.09	4.64	2.6	8.28	0.01
4	108.68	0.36	50	male	4.3	3.98	4.56	2.64	8.19	0.07
4	107.03	0.36	33	female	4.79	4.61	5.1	2.17	7.3	0
4	106.47	0.34	36	female	4.74	4.66	5.01	2.11	7.35	0.06
4	107.03	0.38	33	male	5.19	5.36	5.62	1.3	4.78	0.07
4	106.15	0.35	36	male	5.1	5.25	5.69	1.34	4.71	0.03
4	105.32	0.35	43	male	4.34	3.8	3.96	3.15	11.71	0
4	104.8	0.32	33	male	4.28	3.85	3.87	3.12	11.68	0.04
4	104.97	0.34	43	female	5.2	5.39	5.4	1.34	4.69	0
4	104.09	0.35	33	female	5.11	5.28	5.55	1.29	4.6	0
4	103.33	0.34	41	female	5.32	5.62	5.92	1.18	4.11	0.01
4	102.81	0.35	40	female	5.27	5.67	5.86	1.12	4.16	0
4	103.62	0.33	40	male	4.96	4.64	5.22	2.04	7.36	0.01
4	102.75	0.31	41	male	4.91	4.55	5.13	2.08	7.27	0
4	101.21	0.3	32	male	4.71	4.74	5.18	2.3	7.04	0.01
4	100.74	0.31	37	male	4.57	4.79	5.25	2.27	6.99	0
4	101.71	0.32	32	male	5.21	5.5	6.54	1.54	5.34	0.09
4	100.86	0.31	37	male	5.12	5.39	6.45	1.49	5.25	0
4	99.37	0.32	35	male	4.41	3.59	3.84	3.86	13.87	0.01
4	98.92	0.3	35	male	4.36	3.64	3.91	3.84	13.92	0
